# Supplementary material for: Alterations in cerebrospinal fluid levels of myelin- and oligodendrocyte-related proteins in sporadic Creutzfeldt–Jakob disease
Source: Acta Neuropathol Commun. 2026 Feb 10;14:51. doi: 10.1186/s40478-026-02247-5 (PMC12930826; doi:10.1186/s40478-026-02247-5)
Supplement: Supplementary file 1 — Additional file 1. clinical characteristics of the post-mortem cohort. [file 40478_2026_2247_MOESM1_ESM.xlsx]

## Sheet: Patients_table
	Group	Sex	Age	Cause of death	CJD diagnostic	Comorbidities	Neurological symptoms	Disease duration	Histology	EEG
1	Control	M	77	Septic shock	No	Pancreas carcinoma	-	NA	No pathological findings	NA
2	Control	M	63	Drowning	No	-	-	NA	No pathological findings	NA
3	Control	M	62	Septic shock	No	-	-	NA	No pathological findings	NA
4	Control	F	62	Urosepsis	No	Cirrhosis, alcohol use disorder	-	NA	No pathological findings	NA
5	CJD	F	65	NA	Yes	-	Dementia	3 months	CJD MM/MV1	triphasic waves
6	CJD	M	79	NA	Yes	Hämorragic transformed brain infarct (ACI), sleep apnea	Organic psychosyndrome, ataxia and myoclonus.	<1 month	CJD	pathologic but without triphasic waves
7	CJD	M	70	Septic shock	Yes	Rectal carcinoma with liver metastases	Spatial disorientation, visual impairement, dystonia, ataxia, cognitive impairment, apathic.	1 month	CJD MM2	triphasic waves
8	CJD	M	62	NA	Yes	-	NA	NA	CJD MM/MV1	NA
9	CJD	F	44	CJD	Yes		Dementia, ataxia, gait disorder, myoclonus.	NA	CJD MV2-K	NA
